# Supplementary material for: Spatial mapping of the total transcriptome by in situ polyadenylation
Source: Nat Biotechnol. 2022 Nov 3;41(4):513–20. doi: 10.1038/s41587-022-01517-6 (PMC10110464; doi:10.1038/s41587-022-01517-6)
Supplement: Supplementary file 4 — Probes used in smFISH. [file 41587_2022_1517_MOESM4_ESM.csv]

Name	Sequence	Scale	Purification	Gene	Fluorophore
MM_Trbc2_I1B3_S1_1	gTCCCTgCCTCTATATCTTTCCAAGCACACGAGGGTAGC	25nm	STD	Trbc2	Alexa488
MM_Trbc2_I1B3_S1_2	gTCCCTgCCTCTATATCTTTCCTTGCCATTCACCCACCA	25nm	STD	Trbc2	Alexa488
MM_Trbc2_I1B3_S1_3	gTCCCTgCCTCTATATCTTTTGTGCCAGAAGGTAGCAGA	25nm	STD	Trbc2	Alexa488
MM_Trbc2_I1B3_S1_4	gTCCCTgCCTCTATATCTTTCTGAAAGCCCATGGAACTGC	25nm	STD	Trbc2	Alexa488
MM_Trbc2_I1B3_S1_5	gTCCCTgCCTCTATATCTTTCCAGGCCTCTGCACTGATG	25nm	STD	Trbc2	Alexa488
MM_Trbc2_I1B3_S1_6	gTCCCTgCCTCTATATCTTTATAGGGTGGCCTTCCCCAG	25nm	STD	Trbc2	Alexa488
MM_Trbc2_I1B3_S2_1	GTCAGGGAAGAAGCCCCTGTTCCACTCAACTTTAACCCg	25nm	STD	Trbc2	Alexa488
MM_Trbc2_I1B3_S2_2	CTGACCCCACTGTGGACCTTTCCACTCAACTTTAACCCg	25nm	STD	Trbc2	Alexa488
MM_Trbc2_I1B3_S2_3	GCGGAAGTGGTTTCGAGGATTCCACTCAACTTTAACCCg	25nm	STD	Trbc2	Alexa488
MM_Trbc2_I1B3_S2_4	CTCTGGCCACTTGTCCTCCTTCCACTCAACTTTAACCCg	25nm	STD	Trbc2	Alexa488
MM_Trbc2_I1B3_S2_5	ATTCCACAGTCTGCTCGGCTTCCACTCAACTTTAACCCg	25nm	STD	Trbc2	Alexa488
MM_Trbc2_I1B3_S2_6	CCACTGACCAGCACAGCATTTCCACTCAACTTTAACCCg	25nm	STD	Trbc2	Alexa488
MM_Cxcl11_I1B1_S1_1	gAggAgggCAgCAAACggAATTTTGACGGCTTTCATCCCGG	25nm	STD	Cxcl11	Alexa546
MM_Cxcl11_I1B1_S1_2	gAggAgggCAgCAAACggAAATACGTGGCTGCATGTTCCAA	25nm	STD	Cxcl11	Alexa546
MM_Cxcl11_I1B1_S1_3	gAggAgggCAgCAAACggAAGGAGTGTGCACGTGACTTTTA	25nm	STD	Cxcl11	Alexa546
MM_Cxcl11_I1B1_S1_4	gAggAgggCAgCAAACggAATGGTCCGGATTGCAGTAACAA	25nm	STD	Cxcl11	Alexa546
MM_Cxcl11_I1B1_S2_1	AAGCTTTCTCGATCTCTGCCATAgAAgAgTCTTCCTTTACg	25nm	STD	Cxcl11	Alexa546
MM_Cxcl11_I1B1_S2_2	AGAAAGTTCTGCAGCCTGGTATAgAAgAgTCTTCCTTTACg	25nm	STD	Cxcl11	Alexa546
MM_Cxcl11_I1B1_S2_3	TGTAACCACAGAAGGTAGCGTTAgAAgAgTCTTCCTTTACg	25nm	STD	Cxcl11	Alexa546
MM_Cxcl11_I1B1_S2_4	AGATGCTTTTGAATCCAGCACTAgAAgAgTCTTCCTTTACg	25nm	STD	Cxcl11	Alexa546
